# Supplementary material for: A new Globba with large white floral bracts from Peninsular Malaysia
Source: PhytoKeys. 2016 Oct 25;(73):117–24. doi: 10.3897/phytokeys.73.9737 (PMC5109903; doi:10.3897/phytokeys.73.9737)
Supplement: XML Treatment for Globba magnibracteata [file phytokeys.73.9737-treatment1.xml]

<!DOCTYPE tp:taxon-treatment
  PUBLIC "-//TaxonX//DTD Taxonomic Treatment Publishing DTD v0 20100105//EN" "tax-treatment-NSO.dtd">
<tp:taxon-treatment xmlns:tp="http://www.plazi.org/taxpub"><tp:treatment-meta><kwd-group><label>Taxon classification</label><kwd><named-content content-type="kingdom">Plantae</named-content></kwd><kwd><named-content content-type="order">Zingiberales</named-content></kwd><kwd><named-content content-type="family">Zingiberaceae</named-content></kwd></kwd-group><mixed-citation publication-type="journal"><person-group><name><surname>Sam</surname><given-names>Yen Yen</given-names></name><name><surname>Ibrahim</surname><given-names>Halijah</given-names></name></person-group><article-title>A new <italic><tp:taxon-name><tp:taxon-name-part taxon-name-part-type="genus">Globba</tp:taxon-name-part></tp:taxon-name></italic> with large white floral bracts from Peninsular Malaysia</article-title><source>PhytoKeys</source><day>25</day><month>10</month><year>2016</year><volume>2016</volume><issue>73</issue><fpage>117</fpage><lpage>124</lpage><pub-id pub-id-type="doi">10.3897/phytokeys.73.9737</pub-id></mixed-citation></tp:treatment-meta><tp:nomenclature><tp:taxon-name>
            <tp:taxon-name-part taxon-name-part-type="genus">Globba</tp:taxon-name-part>
            <tp:taxon-name-part taxon-name-part-type="species">magnibracteata</tp:taxon-name-part>
            <object-id xmlns:xlink="http://www.w3.org/1999/xlink" content-type="ipni" xlink:type="simple">urn:lsid:ipni.org:names:77158314-1</object-id>
          </tp:taxon-name><tp:taxon-authority>Y.Y.Sam</tp:taxon-authority><tp:taxon-status xmlns:xlink="http://www.w3.org/1999/xlink" xlink:type="simple">sp. nov.</tp:taxon-status><xref ref-type="fig" rid="F1">Figures 1</xref><xref ref-type="fig" rid="F2">, 2</xref></tp:nomenclature><tp:treatment-sec sec-type="diagnosis" id="SECID0E6CAC"><title>Diagnosis.</title><p><italic><tp:taxon-name><tp:taxon-name-part taxon-name-part-type="genus">Globba</tp:taxon-name-part> <tp:taxon-name-part taxon-name-part-type="species">magnibracteata</tp:taxon-name-part></tp:taxon-name></italic> is similar to <italic><tp:taxon-name><tp:taxon-name-part taxon-name-part-type="genus">Globba</tp:taxon-name-part> <tp:taxon-name-part taxon-name-part-type="species">albobracteata</tp:taxon-name-part></tp:taxon-name></italic> N.E.Br. where both are placed in the subgenus <tp:taxon-name><tp:taxon-name-part taxon-name-part-type="genus">Globba</tp:taxon-name-part> <tp:taxon-name-part taxon-name-part-type="infraspecific-rank">section</tp:taxon-name-part> <tp:taxon-name-part taxon-name-part-type="section">Sempervirens</tp:taxon-name-part></tp:taxon-name>. They have the same vegetative morphologies and inflorescence structure but differ in having wide spreading or strongly deflexed white sterile bracts versus the green appressed sterile bracts of <italic><tp:taxon-name><tp:taxon-name-part taxon-name-part-type="genus">Globba</tp:taxon-name-part> <tp:taxon-name-part taxon-name-part-type="species">albobracteata</tp:taxon-name-part></tp:taxon-name></italic>. The elliptic fertile bracts of <italic><tp:taxon-name><tp:taxon-name-part taxon-name-part-type="genus">Globba</tp:taxon-name-part> <tp:taxon-name-part taxon-name-part-type="species">magnibracteata</tp:taxon-name-part></tp:taxon-name></italic> are smaller (1.1–1.2 cm long) compared to the obovate bracts of <italic><tp:taxon-name><tp:taxon-name-part taxon-name-part-type="genus">Globba</tp:taxon-name-part> <tp:taxon-name-part taxon-name-part-type="species">albobracteata</tp:taxon-name-part></tp:taxon-name></italic> which are about 3 cm long. The cincinnus stalk of <italic><tp:taxon-name><tp:taxon-name-part taxon-name-part-type="genus">Globba</tp:taxon-name-part> <tp:taxon-name-part taxon-name-part-type="species">magnibracteata</tp:taxon-name-part></tp:taxon-name></italic> is also shorter (less than 1 cm) than that of <italic><tp:taxon-name><tp:taxon-name-part taxon-name-part-type="genus">Globba</tp:taxon-name-part> <tp:taxon-name-part taxon-name-part-type="species">albobracteata</tp:taxon-name-part></tp:taxon-name></italic> (2–4 cm). <italic><tp:taxon-name><tp:taxon-name-part taxon-name-part-type="genus">Globba</tp:taxon-name-part> <tp:taxon-name-part taxon-name-part-type="species">magnibracteata</tp:taxon-name-part></tp:taxon-name></italic> has bulbils with many roots and one bamboo-like shoot distinct from the one-root-one-shoot bulbils in <italic><tp:taxon-name><tp:taxon-name-part taxon-name-part-type="genus">Globba</tp:taxon-name-part> <tp:taxon-name-part taxon-name-part-type="species">albobracteata</tp:taxon-name-part></tp:taxon-name></italic>.</p></tp:treatment-sec><tp:treatment-sec sec-type="material" id="SECID0EKGAC"><title>Type.</title><p>MALAYSIA. Peninsular Malaysia, Terengganu, Jengai Forest Reserve, Compartment 5, <named-content xmlns:xlink="http://www.w3.org/1999/xlink" content-type="dwc:verbatimCoordinates" xlink:type="simple"><named-content content-type="geo-json" specific-use="{&#34;type&#34;:&#34;Point&#34;,&#34;coordinates&#34;:[103.084167,4.659833]}" id="NCID0ETGAC" xlink:type="simple">4°39.59'N, 103°05.05'E</named-content></named-content>, 21 April 2009, Sam &amp; Aidil <named-content xmlns:xlink="http://www.w3.org/1999/xlink" content-type="dwc:institutional_code" xlink:type="simple">FRI</named-content> 68959 (holotype: <named-content xmlns:xlink="http://www.w3.org/1999/xlink" content-type="dwc:institutional_code" xlink:type="simple">KEP</named-content>; isotypes: E, <named-content xmlns:xlink="http://www.w3.org/1999/xlink" content-type="dwc:institutional_code" xlink:type="simple">KLU</named-content>, <named-content xmlns:xlink="http://www.w3.org/1999/xlink" content-type="dwc:institutional_code" xlink:type="simple">SAN</named-content>, <named-content xmlns:xlink="http://www.w3.org/1999/xlink" content-type="dwc:institutional_code" xlink:type="simple">SING</named-content>)</p></tp:treatment-sec><tp:treatment-sec sec-type="description" id="SECID0ESHAC"><title>Description.</title><p>Rhizomatous herb, evergreen, 30–70 cm tall, in small clumps of 3–4 leafy stems. Rhizome c. 5 mm diameter, not tuberous. Leafy stems bend on a large curve, basal stem slightly swollen; base to first leaf (18–) 25–32 cm long; first leaf to the uppermost leaf sheath (32–) 42–54 cm long; bladeless sheaths 3–4, pubescent, persistent, lower sheaths purplish when young; leaf sheath pubescent; ligule truncate, pubescent, persistent, 1–2 mm long; leaves 9–13, 3–6 cm apart, almost sessile; lamina narrowly ovate to elliptic, (14)17–22 × (3.8) 4.3–6.7 cm, adaxial dark green with slightly raised lateral veins, glabrous, abaxial pale green, pubescent, base cuneate, apex attenuate with long acumen. Inflorescence terminal, 13.2–17 cm long, bent downwards in a very broad curve, rachis <!--PageBreak--><!--PageBreak-->pointing perpendicularly down; peduncle 9.5–11 cm long, green, pubescent, with 4–6 large sterile bracts positioned at the middle part only; sterile bracts elliptic-oblong, largest 4.5–6.5 × 0.7–1.2 cm, white, pubescent, persistent, spreading to strongly reflexed, very lax; rachis 2.7–7 cm long, axis green, pubescent, 7–17 cincinni, lax; fertile bracts elliptic, 11–12 × c. 4 mm, white, pubescent, spreading to reflexed, persistent; cincinni 6–22 mm long, pubescent, up to 8 mm long to first flower; bracteoles boat shaped, 3–4 mm long, orange. Flowers orange, up to 14 flowers on each cincinnus; pedicel c. 1 mm, green, pubescent; calyx tubular, 3–4 mm long, pubescent, apex trilobed; corolla tube 14–15 mm long, pubescent; dorsal corolla lobe c. 5 mm long, concave, apex hooded, abaxial hairy; lateral corolla lobes c. 4 × 2.5 mm, broadly elliptic, apex rounded, margin curved in when fresh, abaxial hairy; lateral staminodes narrowly ovate, c. 5 × 1.5 mm, same length as corolla lobes, spreading, apex acuminate; labellum 5–6 mm long, 2 brown spots in the centre, base bifid, c. 4 mm wide, lobes divergent. Stamen filament c. 17 mm long; anther c. 2 mm long, with 4 appendages; appendages triangular, c. 2.5 × 1 mm, spreading wide. Ovary c. 2 mm long, orange, pubescent, unilocular; stigma c. 1 × 1 mm, clavate, ciliate, ostiole transverse, facing upwards; epigynous glands linear, 2, c. 4 mm long. Fruits globose, glabrous, pale green when young; seeds not observed. Bulbils at the position of last flower in cincinni, many roots and shoots but only one developed into bamboo-like shoot.</p><fig id="F1" position="float" orientation="portrait"><label>Figure 1.</label><caption><p>
          <bold>A–D</bold> <italic><tp:taxon-name><tp:taxon-name-part taxon-name-part-type="genus">Globba</tp:taxon-name-part> <tp:taxon-name-part taxon-name-part-type="species">magnibracteata</tp:taxon-name-part></tp:taxon-name></italic> <bold>A</bold> Habit <bold>B</bold> Ligule <bold>C</bold> Inflorescence <bold>D</bold> Sterile floral bracts <bold>E</bold> Flower <bold>F</bold> Bulbils <bold>G</bold> Flowers of <italic><tp:taxon-name><tp:taxon-name-part taxon-name-part-type="genus">Globba</tp:taxon-name-part> <tp:taxon-name-part taxon-name-part-type="species">corneri</tp:taxon-name-part></tp:taxon-name></italic>, <italic><tp:taxon-name><tp:taxon-name-part taxon-name-part-type="genus">Globba</tp:taxon-name-part> <tp:taxon-name-part taxon-name-part-type="species">nawawii</tp:taxon-name-part></tp:taxon-name></italic> and <italic><tp:taxon-name><tp:taxon-name-part taxon-name-part-type="genus">Globba</tp:taxon-name-part> <tp:taxon-name-part taxon-name-part-type="species">magnibracteata</tp:taxon-name-part></tp:taxon-name></italic> <bold>H</bold> <italic><tp:taxon-name><tp:taxon-name-part taxon-name-part-type="genus">Globba</tp:taxon-name-part> <tp:taxon-name-part taxon-name-part-type="species">albobracteata</tp:taxon-name-part></tp:taxon-name></italic> <bold>I</bold> <italic><tp:taxon-name><tp:taxon-name-part taxon-name-part-type="genus">Globba</tp:taxon-name-part> <tp:taxon-name-part taxon-name-part-type="species">cernua</tp:taxon-name-part></tp:taxon-name></italic> <bold>J</bold> <italic><tp:taxon-name><tp:taxon-name-part taxon-name-part-type="genus">Globba</tp:taxon-name-part> <tp:taxon-name-part taxon-name-part-type="species">corneri</tp:taxon-name-part></tp:taxon-name></italic> <bold>K</bold> <italic><tp:taxon-name><tp:taxon-name-part taxon-name-part-type="genus">Globba</tp:taxon-name-part> <tp:taxon-name-part taxon-name-part-type="species">nawawii</tp:taxon-name-part></tp:taxon-name></italic>. (Photographs <bold>A–G, I</bold> and <bold>K</bold> by Y.Y. Sam, <bold>H</bold> by A. Takano, <bold>J</bold> by Y.M. Chan).</p></caption><graphic xmlns:xlink="http://www.w3.org/1999/xlink" xlink:href="phytokeys-073-117-g001.jpg" position="float" orientation="portrait" xlink:type="simple" id="oo_107972.jpg"/></fig><fig id="F2" position="float" orientation="portrait"><label>Figure 2.</label><caption><p>
          <italic><tp:taxon-name><tp:taxon-name-part taxon-name-part-type="genus">Globba</tp:taxon-name-part> <tp:taxon-name-part taxon-name-part-type="species">magnibracteata</tp:taxon-name-part></tp:taxon-name></italic> Y.Y.Sam <bold>A</bold> Habit <bold>B</bold> Inflorescence <bold>C</bold> Sterile bract <bold>D</bold> Bracteole <bold>E</bold> Flower <bold>F</bold> Ovary and calyx <bold>G</bold> Dorsal corolla lobe in front and side view <bold>H</bold> Lateral corolla lobe in ventral and side view <bold>I</bold> Lateral staminodes in ventral and side view <bold>J</bold> Labellum <bold>K</bold> Anther appendages <bold>L</bold> Stigma. Drawn by M.N. Aidil from Sam &amp; Aidil <named-content xmlns:xlink="http://www.w3.org/1999/xlink" content-type="dwc:institutional_code" xlink:type="simple">FRI</named-content> 68959 (<named-content xmlns:xlink="http://www.w3.org/1999/xlink" content-type="dwc:institutional_code" xlink:type="simple">KEP</named-content>).</p></caption><graphic xmlns:xlink="http://www.w3.org/1999/xlink" xlink:href="phytokeys-073-117-g002.jpg" position="float" orientation="portrait" xlink:type="simple" id="oo_107973.jpg"/></fig></tp:treatment-sec><tp:treatment-sec sec-type="etymology" id="SECID0EVNAC"><title>Etymology.</title><p>The epithet is derived from Latin and refers to the large (<italic>magnus</italic>) floral bract (<italic>bractea</italic>).</p></tp:treatment-sec><tp:treatment-sec sec-type="distribution" id="SECID0E6NAC"><title>Distribution and ecology.</title><p>
            <italic><tp:taxon-name><tp:taxon-name-part taxon-name-part-type="genus">Globba</tp:taxon-name-part> <tp:taxon-name-part taxon-name-part-type="species">magnibracteata</tp:taxon-name-part></tp:taxon-name></italic> is only known from Jengai Forest Reserve, Peninsular Malaysia. The plants were found scattered on the shady and moist forest floor with a thick humus layer in the lowland dipterocarp forest, a tropical evergreen rainforest.</p></tp:treatment-sec><tp:treatment-sec sec-type="Preliminary conservation assessment" id="SECID0EPOAC"><title>Preliminary conservation assessment.</title><p>Critically Endangered, CR B2ab(iii). <italic><tp:taxon-name><tp:taxon-name-part taxon-name-part-type="genus">Globba</tp:taxon-name-part> <tp:taxon-name-part taxon-name-part-type="species">magnibracteata</tp:taxon-name-part></tp:taxon-name></italic> is only found in Compartment 5 in the Jengai Forest Reserve which is a production forest subjected to selective logging on a rotation basis. Timber harvesting will inevitably and adversely affect the quality of the forest, especially the niche environment where the plants are to be found. The population is also very small, less than 20 mature individuals being encountered at the site. Although several extensive botanical collections in other compartments in the same reserved forest were undertaken, no <italic><tp:taxon-name><tp:taxon-name-part taxon-name-part-type="genus">Globba</tp:taxon-name-part> <tp:taxon-name-part taxon-name-part-type="species">magnibracteata</tp:taxon-name-part></tp:taxon-name></italic> was sighted. The area of occupancy for <italic><tp:taxon-name><tp:taxon-name-part taxon-name-part-type="genus">Globba</tp:taxon-name-part> <tp:taxon-name-part taxon-name-part-type="species">magnibracteata</tp:taxon-name-part></tp:taxon-name></italic> is only 4 km<sup>2</sup> plus its small population, thereby qualifying the species to be listed in the Critically Endangered category (<xref rid="B3" ref-type="bibr">IUCN 2016</xref>).</p></tp:treatment-sec><tp:treatment-sec sec-type="notes" id="SECID0E4PAC"><title>Notes.</title><p>
            <italic><tp:taxon-name><tp:taxon-name-part taxon-name-part-type="genus">Globba</tp:taxon-name-part> <tp:taxon-name-part taxon-name-part-type="species">magnibracteata</tp:taxon-name-part></tp:taxon-name></italic> closely resembles <italic><tp:taxon-name><tp:taxon-name-part taxon-name-part-type="genus">Globba</tp:taxon-name-part> <tp:taxon-name-part taxon-name-part-type="species">albobracteata</tp:taxon-name-part></tp:taxon-name></italic> from Sumatra, Indonesia. Both have about 5–6 pairs of leaves spaced widely on the slender leafy stems and are also similar in lamina shape and size, inflorescence structure and flower colour. The differences lie in the sterile and fertile bracts, cincinni and floral parts. <italic><tp:taxon-name><tp:taxon-name-part taxon-name-part-type="genus">Globba</tp:taxon-name-part> <tp:taxon-name-part taxon-name-part-type="species">magnibracteata</tp:taxon-name-part></tp:taxon-name></italic> has large white sterile bracts, which are wide spreading or deflexed, visible even at a far distance. The green sterile bracts of <italic><tp:taxon-name><tp:taxon-name-part taxon-name-part-type="genus">Globba</tp:taxon-name-part> <tp:taxon-name-part taxon-name-part-type="species">albobracteata</tp:taxon-name-part></tp:taxon-name></italic> are of similar size but they are appressed and overlapped on the peduncle making them not readily noticeable. The fertile bract is another distinguishable feature, <italic><tp:taxon-name><tp:taxon-name-part taxon-name-part-type="genus">Globba</tp:taxon-name-part> <tp:taxon-name-part taxon-name-part-type="species">magnibracteata</tp:taxon-name-part></tp:taxon-name></italic> having elliptic and smaller (1.1–1.2 cm) bracts compared to the obovate bracts of <italic><tp:taxon-name><tp:taxon-name-part taxon-name-part-type="genus">Globba</tp:taxon-name-part> <tp:taxon-name-part taxon-name-part-type="species">albobracteata</tp:taxon-name-part></tp:taxon-name></italic>, which <!--PageBreak-->are about 3 cm long. For the cincinni, the stalk of <italic><tp:taxon-name><tp:taxon-name-part taxon-name-part-type="genus">Globba</tp:taxon-name-part> <tp:taxon-name-part taxon-name-part-type="species">magnibracteata</tp:taxon-name-part></tp:taxon-name></italic> is clearly shorter, measuring less than 1 cm whereas it is 2–4 cm in <italic><tp:taxon-name><tp:taxon-name-part taxon-name-part-type="genus">Globba</tp:taxon-name-part> <tp:taxon-name-part taxon-name-part-type="species">albobracteata</tp:taxon-name-part></tp:taxon-name></italic>. In addition, the corolla lobes, lateral staminodes and labellum of <italic><tp:taxon-name><tp:taxon-name-part taxon-name-part-type="genus">Globba</tp:taxon-name-part> <tp:taxon-name-part taxon-name-part-type="species">magnibracteata</tp:taxon-name-part></tp:taxon-name></italic> are consistently smaller compared to <italic><tp:taxon-name><tp:taxon-name-part taxon-name-part-type="genus">Globba</tp:taxon-name-part> <tp:taxon-name-part taxon-name-part-type="species">albobracteata</tp:taxon-name-part></tp:taxon-name></italic> (Table <xref ref-type="table" rid="T1">1</xref>).</p><table-wrap id="T1" position="float" orientation="portrait"><label>Table 1.</label><caption><p>Comparison of the morphological characters of <italic><tp:taxon-name><tp:taxon-name-part taxon-name-part-type="genus">Globba</tp:taxon-name-part> <tp:taxon-name-part taxon-name-part-type="species">magnibracteata</tp:taxon-name-part></tp:taxon-name></italic>, <italic><tp:taxon-name><tp:taxon-name-part taxon-name-part-type="genus">Globba</tp:taxon-name-part> <tp:taxon-name-part taxon-name-part-type="species">albobracteata</tp:taxon-name-part></tp:taxon-name></italic>, <italic><tp:taxon-name><tp:taxon-name-part taxon-name-part-type="genus">Globba</tp:taxon-name-part> <tp:taxon-name-part taxon-name-part-type="species">cernua</tp:taxon-name-part></tp:taxon-name></italic>, <italic><tp:taxon-name><tp:taxon-name-part taxon-name-part-type="genus">Globba</tp:taxon-name-part> <tp:taxon-name-part taxon-name-part-type="species">corneri</tp:taxon-name-part></tp:taxon-name></italic> and <italic><tp:taxon-name><tp:taxon-name-part taxon-name-part-type="genus">Globba</tp:taxon-name-part> <tp:taxon-name-part taxon-name-part-type="species">nawawii</tp:taxon-name-part></tp:taxon-name></italic>.</p></caption><table id="TID0ELIAE" rules="all"><tbody><tr><th rowspan="1" colspan="1">Characters</th><th rowspan="1" colspan="1">
              <italic><tp:taxon-name><tp:taxon-name-part taxon-name-part-type="genus">Globba</tp:taxon-name-part> <tp:taxon-name-part taxon-name-part-type="species">magnibracteata</tp:taxon-name-part></tp:taxon-name></italic>
            </th><th rowspan="1" colspan="1">
              <italic><tp:taxon-name><tp:taxon-name-part taxon-name-part-type="genus">Globba</tp:taxon-name-part> <tp:taxon-name-part taxon-name-part-type="species">albobracteata</tp:taxon-name-part></tp:taxon-name></italic>
              <break/> (Takano &amp; Okada, 2003)</th><th rowspan="1" colspan="1">
              <italic><tp:taxon-name><tp:taxon-name-part taxon-name-part-type="genus">Globba</tp:taxon-name-part> <tp:taxon-name-part taxon-name-part-type="species">cernua</tp:taxon-name-part></tp:taxon-name></italic>
              <break/> (Holttum, 1950; Takano &amp; Okada, 2003)</th><th rowspan="1" colspan="1">
              <italic><tp:taxon-name><tp:taxon-name-part taxon-name-part-type="genus">Globba</tp:taxon-name-part> <tp:taxon-name-part taxon-name-part-type="species">corneri</tp:taxon-name-part></tp:taxon-name></italic>
              <break/> (Weber, 1991)</th><th rowspan="1" colspan="1">
              <italic><tp:taxon-name><tp:taxon-name-part taxon-name-part-type="genus">Globba</tp:taxon-name-part> <tp:taxon-name-part taxon-name-part-type="species">nawawii</tp:taxon-name-part></tp:taxon-name></italic>
              <break/> (Ibrahim &amp; Larsen, 1995)</th></tr><tr><td rowspan="1" colspan="1">Leaf number &amp; position</td><td rowspan="1" colspan="1">9–13; spaced along leafy stem</td><td rowspan="1" colspan="1">9–11; spaced along leafy stem</td><td rowspan="1" colspan="1">4–7; spaced along leafy stem</td><td rowspan="1" colspan="1">2; terminal</td><td rowspan="1" colspan="1">3–5; crowded in upper stem</td></tr><tr><td rowspan="1" colspan="1">Petiole (cm)</td><td rowspan="1" colspan="1">almost sessile</td><td rowspan="1" colspan="1">sessile</td><td rowspan="1" colspan="1">to c. 4 mm</td><td rowspan="1" colspan="1">6–7</td><td rowspan="1" colspan="1">sessile</td></tr><tr><td rowspan="1" colspan="1">Lamina size (cm)</td><td rowspan="1" colspan="1">(14)17–22 × (3.8) 4.3–6.7</td><td rowspan="1" colspan="1">13–19 × 3–6</td><td rowspan="1" colspan="1">15–19 × 3.5–5</td><td rowspan="1" colspan="1">30 × 10</td><td rowspan="1" colspan="1">c. 14.5 × 4.5</td></tr><tr><td rowspan="1" colspan="1">Inflorescence length (cm)</td><td rowspan="1" colspan="1">13.2–17</td><td rowspan="1" colspan="1">—</td><td rowspan="1" colspan="1">8–20</td><td rowspan="1" colspan="1">c. 8</td><td rowspan="1" colspan="1">13–21</td></tr><tr><td rowspan="1" colspan="1">Peduncle length (cm) &amp; colour</td><td rowspan="1" colspan="1">9.5–11; light green</td><td rowspan="1" colspan="1">20–35; pale green</td><td rowspan="1" colspan="1">c. 12.5; green</td><td rowspan="1" colspan="1">0–3; pale green</td><td rowspan="1" colspan="1">6–10; whitish to light purplish red</td></tr><tr><td rowspan="1" colspan="1">Rachis (cm)</td><td rowspan="1" colspan="1">2.7–7</td><td rowspan="1" colspan="1">up to 15</td><td rowspan="1" colspan="1">5–10</td><td rowspan="1" colspan="1">3–5</td><td rowspan="1" colspan="1">7–11</td></tr><tr><td rowspan="1" colspan="1">Size (cm) and shape of sterile bracts</td><td rowspan="1" colspan="1">4.5–6.5 × 0.7–1.2; elliptic-oblong</td><td rowspan="1" colspan="1">5–6 cm long; lanceolate-ensiform</td><td rowspan="1" colspan="1">0.7 × 0.25; ovate to elliptic</td><td rowspan="1" colspan="1">2(–2.5) × 1(–1.5); ovate or broadly lanceolate</td><td rowspan="1" colspan="1">1.2–1.4 × 0.5–0.7; ovate-acuminate</td></tr><tr><td rowspan="1" colspan="1">Colour &amp; structure of sterile bracts</td><td rowspan="1" colspan="1">white; spreading to strongly reflexed</td><td rowspan="1" colspan="1">green; imbricate</td><td rowspan="1" colspan="1">green; not imbricate</td><td rowspan="1" colspan="1">white; strongly reflexed</td><td rowspan="1" colspan="1">white; reflexed</td></tr><tr><td rowspan="1" colspan="1">Size (mm) and shape of fertile bracts</td><td rowspan="1" colspan="1">11–12 × c. 4; elliptic</td><td rowspan="1" colspan="1">30 × 10; obovate</td><td rowspan="1" colspan="1">8 mm long; ovate</td><td rowspan="1" colspan="1">20(–25) × 10(–15); ovate or broadly lanceolate</td><td rowspan="1" colspan="1">12–14 × 5–7; ovate-acuminate</td></tr><tr><td rowspan="1" colspan="1">Colour &amp; structure of fertile bracts</td><td rowspan="1" colspan="1">white; spreading to reflexed</td><td rowspan="1" colspan="1">white; spreading to reflexed</td><td rowspan="1" colspan="1">yellow green; deflexed</td><td rowspan="1" colspan="1">white; strongly reflexed</td><td rowspan="1" colspan="1">white; spreading to strongly reflexed</td></tr><tr><td rowspan="1" colspan="1">Colour of flowers</td><td rowspan="1" colspan="1">orange</td><td rowspan="1" colspan="1">orange</td><td rowspan="1" colspan="1">pale yellow</td><td rowspan="1" colspan="1">orange</td><td rowspan="1" colspan="1">orange</td></tr><tr><td rowspan="1" colspan="1">Length of staminodes vs. corolla lobes</td><td rowspan="1" colspan="1">same</td><td rowspan="1" colspan="1">slightly longer</td><td rowspan="1" colspan="1">twice</td><td rowspan="1" colspan="1">twice</td><td rowspan="1" colspan="1">twice</td></tr></tbody></table></table-wrap><!--PageBreak--><!--PageBreak--><p>
            <italic><tp:taxon-name><tp:taxon-name-part taxon-name-part-type="genus">Globba</tp:taxon-name-part></tp:taxon-name></italic> c<italic>ernua</italic> Baker is another species closely related to <italic><tp:taxon-name><tp:taxon-name-part taxon-name-part-type="genus">Globba</tp:taxon-name-part> <tp:taxon-name-part taxon-name-part-type="species">magnibracteata</tp:taxon-name-part></tp:taxon-name></italic>. Both grow in small clusters with 2–4 leafy shoots and their long inflorescences hang downwards in a very broad curve. Nevertheless, the distinctly white, large sterile bracts and the orange flowers of <italic><tp:taxon-name><tp:taxon-name-part taxon-name-part-type="genus">Globba</tp:taxon-name-part> <tp:taxon-name-part taxon-name-part-type="species">magnibracteata</tp:taxon-name-part></tp:taxon-name></italic> immediately separate it from the small green bracts and pale yellow flowers of <italic><tp:taxon-name><tp:taxon-name-part taxon-name-part-type="genus">Globba</tp:taxon-name-part> <tp:taxon-name-part taxon-name-part-type="species">cernua</tp:taxon-name-part></tp:taxon-name></italic>. Both sterile and fertile bracts of <italic><tp:taxon-name><tp:taxon-name-part taxon-name-part-type="genus">Globba</tp:taxon-name-part> <tp:taxon-name-part taxon-name-part-type="species">magnibracteata</tp:taxon-name-part></tp:taxon-name></italic> remain attached to the inflorescence but in <italic><tp:taxon-name><tp:taxon-name-part taxon-name-part-type="genus">Globba</tp:taxon-name-part> <tp:taxon-name-part taxon-name-part-type="species">cernua</tp:taxon-name-part></tp:taxon-name></italic>, the bracts are shed at the early stage of flowering. Other differences were also observed upon closer examination, such as the number of leaves and size of the staminodes (Table <xref ref-type="table" rid="T1">1</xref>).</p><p>Among the <italic><tp:taxon-name><tp:taxon-name-part taxon-name-part-type="genus">Globba</tp:taxon-name-part></tp:taxon-name></italic> species in Peninsular Malaysia, there are two species with conspicuous white bracts: <italic><tp:taxon-name><tp:taxon-name-part taxon-name-part-type="genus">Globba</tp:taxon-name-part> <tp:taxon-name-part taxon-name-part-type="species">corneri</tp:taxon-name-part></tp:taxon-name></italic> A.Weber and <italic><tp:taxon-name><tp:taxon-name-part taxon-name-part-type="genus">Globba</tp:taxon-name-part> <tp:taxon-name-part taxon-name-part-type="species">nawawii</tp:taxon-name-part></tp:taxon-name></italic> H.Ibrahim &amp; K.Larsen, which look similar to <italic><tp:taxon-name><tp:taxon-name-part taxon-name-part-type="genus">Globba</tp:taxon-name-part> <tp:taxon-name-part taxon-name-part-type="species">magnibracteata</tp:taxon-name-part></tp:taxon-name></italic> but there are several features which distinguish them (Table <xref ref-type="table" rid="T1">1</xref>). <italic><tp:taxon-name><tp:taxon-name-part taxon-name-part-type="genus">Globba</tp:taxon-name-part> <tp:taxon-name-part taxon-name-part-type="species">corneri</tp:taxon-name-part></tp:taxon-name></italic> differs from <italic><tp:taxon-name><tp:taxon-name-part taxon-name-part-type="genus">Globba</tp:taxon-name-part> <tp:taxon-name-part taxon-name-part-type="species">magnibracteata</tp:taxon-name-part></tp:taxon-name></italic> in the following characteristics: leafy stems with two leaves crowded at terminal, short peduncle that bend abruptly downwards, large white fertile bracts and the lateral staminodes are twice the length of the corolla lobes. For <italic><tp:taxon-name><tp:taxon-name-part taxon-name-part-type="genus">Globba</tp:taxon-name-part> <tp:taxon-name-part taxon-name-part-type="species">nawawii</tp:taxon-name-part></tp:taxon-name></italic>, it has fewer leaves, longer rachis, smaller sterile and fertile bracts and lateral staminodes twice the length of the corolla lobes compared with those <italic><tp:taxon-name><tp:taxon-name-part taxon-name-part-type="genus">Globba</tp:taxon-name-part> <tp:taxon-name-part taxon-name-part-type="species">magnibracteata</tp:taxon-name-part></tp:taxon-name></italic>.</p><p>There are several Thai globbas with large showy floral bracts such as <italic><tp:taxon-name><tp:taxon-name-part taxon-name-part-type="genus">Globba</tp:taxon-name-part> <tp:taxon-name-part taxon-name-part-type="species">candida</tp:taxon-name-part></tp:taxon-name></italic>, <italic><tp:taxon-name><tp:taxon-name-part taxon-name-part-type="genus">Globba</tp:taxon-name-part> <tp:taxon-name-part taxon-name-part-type="species">laeta</tp:taxon-name-part></tp:taxon-name></italic>, <italic><tp:taxon-name><tp:taxon-name-part taxon-name-part-type="genus">Globba</tp:taxon-name-part> <tp:taxon-name-part taxon-name-part-type="species">siamensis</tp:taxon-name-part></tp:taxon-name></italic>, <italic><tp:taxon-name><tp:taxon-name-part taxon-name-part-type="genus">Globba</tp:taxon-name-part> <tp:taxon-name-part taxon-name-part-type="species">winittii</tp:taxon-name-part></tp:taxon-name></italic>, but they are not allied to <italic><tp:taxon-name><tp:taxon-name-part taxon-name-part-type="genus">Globba</tp:taxon-name-part> <tp:taxon-name-part taxon-name-part-type="species">magnibracteata</tp:taxon-name-part></tp:taxon-name></italic>. These plants thrive in the seasonal forest and their leafy parts die back during the dry season leaving the rhizome dormant underground. It is not possible to find these species in the evergreen forest of Peninsular Malaysia where <italic><tp:taxon-name><tp:taxon-name-part taxon-name-part-type="genus">Globba</tp:taxon-name-part> <tp:taxon-name-part taxon-name-part-type="species">magnibracteata</tp:taxon-name-part></tp:taxon-name></italic> grows.</p></tp:treatment-sec><ref-list><ref id="B3"><mixed-citation xmlns:xlink="http://www.w3.org/1999/xlink" xlink:type="simple">
          <institution xlink:type="simple">IUCN Standards and Petitions Subcommittee</institution> (<year>2016</year>) <source>Guidelines for Using the IUCN Red List Categories and Criteria. Version 12</source>. Prepared by the <publisher-name>Standards and Petitions Subcommittee</publisher-name>. <ext-link xlink:type="simple" ext-link-type="uri" xlink:href="http://www.iucnredlist.org/documents/RedListGuidelines.pdf">http://www.iucnredlist.org/documents/RedListGuidelines.pdf</ext-link></mixed-citation></ref></ref-list></tp:taxon-treatment>
